# Supplementary material for: Diagonal Earlobe Crease (Frank’s Sign) for Diagnosis of Coronary Artery Disease: A Systematic Review of Diagnostic Test Accuracy Studies
Source: J Clin Med. 2021 Jun 25;10(13):2799. doi: 10.3390/jcm10132799 (PMC8268092; doi:10.3390/jcm10132799)
Supplement: Supplementary file 1 [file jcm-10-02799-s001.zip]

Archive with 3 entries (3 files):
- File S1.pdf
- File S2.pdf
- File S3.pdf
